# Supplementary material for: MIntO: A Modular and Scalable Pipeline For Microbiome Metagenomic and Metatranscriptomic Data Integration
Source: Front Bioinform. 2022 May 10;2:846922. doi: 10.3389/fbinf.2022.846922 (PMC9580859; doi:10.3389/fbinf.2022.846922)
Supplement: Supplementary file 1 [file Table2.XLSX]

## Sheet: Sheet1
	FMAP	IMP	MOSCA	SqueezeMeta	MUFFIN	MintO
	(Kim et al., 2016)	(Narayanasamy et al., 2016)	(Sequeira et al., 2019)	(Tamames and Puente-Sánchez, 2018)	(Van Damme et al., 2021)	-2021
data source	short reads	paired-end short reads	paired-end short reads	short reads	paired-end Illumina reads (short reads) and nanopore-based reads (long reads)	paired-end Illumina reads (short reads) and nanopore-based reads (long reads)
quality and read length control	only quality control	Yes	Yes	Yes	No	Yes
host genome removal	only human genome removal	Yes	No	No	No	Yes
rRNA removal	No	Yes	Yes	No	No	Yes
taxonomy assignment	No	Yes	Yes	Yes	Yes	Yes
de novo assembly/ co-assembly	No	Yes	Yes	Yes	combining short and long reads	optionally, include long reads
binning	No	Yes	No	Yes	Yes	Yes
gene prediction	No	Yes	Yes	Yes	No	Yes
function annotation	Yes	Yes	Yes	Yes	Yes	Yes
alignment to reference database/genomes	Yes	No	Yes	No	No	Yes
alignment to retrieved MAGs	No	Yes	No	Yes	Yes	Yes
normalization	RPKM	NLDR-GS	DESeq2	RPKM	TPM	TPM, Marker genes
visualization	No	Yes	Yes	No	Yes	Yes
local installation	Yes	Yes	Yes	Yes	Yes	Yes
metagenomic/metatranscriptomic integration	No	No	No	No	No	Yes
differential analysis/Downstream analysis	differential feature statistical analysis	No	differential gene expression analysis	No	No	No
software dependencies installed by the user before using the pipeline	​Perl, R,Statistics::R, DIAMOND or USEARCH, Bio::DB::Taxonomy, XML::LibXML	Python3, pip, impy, Conda, Docker engine	MOSGUITO, graphical interface	Conda	Nextflow/ Conda	FetchMGs, Conda
