# Supplementary material for: MIntO: A Modular and Scalable Pipeline For Microbiome Metagenomic and Metatranscriptomic Data Integration
Source: Front Bioinform. 2022 May 10;2:846922. doi: 10.3389/fbinf.2022.846922 (PMC9580859; doi:10.3389/fbinf.2022.846922)
Supplement: Supplementary file 3 [file Table3.XLSX]

## Sheet: Sheet1
	metagenomic	metatranscriptomic
Raw read-pairs (millions)	10.85 (10.15 - 21.04)	6.18 (6.65 - 15.72)
High quality read-pairs (millions)	10.56 (9.9 - 20.58)	6.04 (6.52 - 15.45)
