# Supplementary material for: MIntO: A Modular and Scalable Pipeline For Microbiome Metagenomic and Metatranscriptomic Data Integration
Source: Front Bioinform. 2022 May 10;2:846922. doi: 10.3389/fbinf.2022.846922 (PMC9580859; doi:10.3389/fbinf.2022.846922)
Supplement: Supplementary file 9 [file Table4.XLSX]

## Sheet: Sheet1
Sample/Method	Number of Taxa
nIBD1	18
nIBD2	21
CD1	24
CD2	15
UC1	21
UC2	24
Co-assembly	100
