# Supplementary material for: MIntO: A Modular and Scalable Pipeline For Microbiome Metagenomic and Metatranscriptomic Data Integration
Source: Front Bioinform. 2022 May 10;2:846922. doi: 10.3389/fbinf.2022.846922 (PMC9580859; doi:10.3389/fbinf.2022.846922)
Supplement: Supplementary file 10 [file Table1.XLSX]

## Sheet: Sheet1
run_accession	diagnosis	sample_alias	participant_ID	week_n	run_alias_ID	library_strategy
SRR5935853	CD	CD1_10	H4006	10	HSM5MD48	WGS
SRR5936086	CD	CD1_12	H4006	12	HSM5MD7K	WGS
SRR5935941	CD	CD1_16	H4006	16	HSM5MD7O	WGS
SRR5936223	CD	CD1_18	H4006	18	HSM5MD7Q	WGS
SRR5935936	CD	CD1_20	H4006	20	HSM5MD7S	WGS
SRR5936017	CD	CD1_22	H4006	22	HSM5MD7U	WGS
SRR5935760	CD	CD2_4	H4020	4	HSM67VCZ	WGS
SRR5936006	CD	CD2_6	H4020	6	HSM67VD2	WGS
SRR5936160	CD	CD2_8	H4020	8	HSM67VD4	WGS
SRR5936073	CD	CD2_10	H4020	10	HSM67VD6	WGS
SRR5936004	CD	CD1_24	H4006	24	HSM67VEC	WGS
SRR5936155	CD	CD1_26	H4006	26	HSM67VEE	WGS
SRR5936210	CD	CD1_32	H4006	32	HSM67VEI	WGS
SRR5936230	CD	CD1_33	H4006	33	HSM67VEK	WGS
SRR5936125	CD	CD1_34	H4006	34	HSM67VEM	WGS
SRR5936029	CD	CD2_13	H4020	13	HSM67VHB	WGS
SRR5936232	CD	CD2_14	H4020	14	HSM67VHD	WGS
SRR5936120	CD	CD2_16	H4020	16	HSM67VHF	WGS
SRR5936114	CD	CD2_20	H4020	20	HSM67VHJ	WGS
SRR5936042	UC	UC1_2	H4019	2	HSM6XRR5	WGS
SRR5935935	UC	UC1_4	H4019	4	HSM6XRR7	WGS
SRR5936161	UC	UC1_9	H4019	9	HSM6XRRB	WGS
SRR5936123	UC	UC1_18	H4019	18	HSM6XRV4	WGS
SRR5935785	UC	UC1_22	H4019	22	HSM6XRV8	WGS
SRR5935897	CD	CD1_36	H4006	36	HSM7CYX2	WGS
SRR5936107	CD	CD1_38	H4006	38	HSM7CYX4	WGS
SRR5936134	CD	CD1_40	H4006	40	HSM7CYX6	WGS
SRR5935880	CD	CD1_42	H4006	42	HSM7CYX8	WGS
SRR5935930	CD	CD1_46	H4006	46	HSM7CYXC	WGS
SRR5936022	UC	UC2_2	H4035	2	HSM7J4HM	WGS
SRR5936059	UC	UC2_4	H4035	4	HSM7J4HO	WGS
SRR5935987	UC	UC2_6	H4035	6	HSM7J4HQ	WGS
SRR5935783	UC	UC2_8	H4035	8	HSM7J4HS	WGS
SRR5935956	UC	UC2_10	H4035	10	HSM7J4HU	WGS
SRR5935972	CD	CD2_37	H4020	37	HSM7J4IO	WGS
SRR5935949	CD	CD2_38	H4020	38	HSM7J4IP	WGS
SRR5935842	CD	CD2_40	H4020	40	HSM7J4IQ	WGS
SRR5936170	CD	CD2_42	H4020	42	HSM7J4IR	WGS
SRR5936090	CD	CD2_44	H4020	44	HSM7J4IS	WGS
SRR5935839	UC	UC2_12	H4035	12	HSM7J4JZ	WGS
SRR5935852	UC	UC2_15	H4035	15	HSM7J4K2	WGS
SRR5936078	UC	UC2_16	H4035	16	HSM7J4K4	WGS
SRR5935776	UC	UC2_18	H4035	18	HSM7J4K6	WGS
SRR5936144	UC	UC2_20	H4035	20	HSM7J4K8	WGS
SRR5936094	UC	UC1_40	H4019	40	HSM7J4M8	WGS
SRR5936171	UC	UC1_43	H4019	43	HSM7J4MA	WGS
SRR5936067	UC	UC1_45	H4019	45	HSM7J4MC	WGS
SRR5936027	UC	UC1_46	H4019	46	HSM7J4ME	WGS
SRR5936189	UC	UC1_31	H4019	31	HSM7J4PI	WGS
SRR5936061	UC	UC1_33	H4019	33	HSM7J4PK	WGS
SRR5936135	UC	UC1_36	H4019	36	HSM7J4PM	WGS
SRR5935885	CD	CD2_24	H4020	24	HSM7J4PO	WGS
SRR5935870	CD	CD2_26	H4020	26	HSM7J4PQ	WGS
SRR5935873	CD	CD2_28	H4020	28	HSM7J4PS	WGS
SRR5936054	CD	CD2_32	H4020	32	HSM7J4PW	WGS
SRR5936133	CD	CD2_35	H4020	35	HSM7J4PY	WGS
SRR5946906	UC	UC2_37	H4035	37	HSMA33MA	WGS
SRR5947068	UC	UC2_40	H4035	40	HSMA33ME	WGS
SRR5946956	UC	UC2_42	H4035	42	HSMA33MG	WGS
SRR5946718	UC	UC2_46	H4035	46	HSMA33MK	WGS
SRR5946739	UC	UC2_30	H4035	30	HSMA33OV	WGS
SRR5947016	UC	UC2_34	H4035	34	HSMA33OZ	WGS
SRR5935971	nonIBD	nIBD2_11	M2072	11	MSM79H81	WGS
SRR5936098	nonIBD	nIBD2_13	M2072	13	MSM79H83	WGS
SRR5935872	nonIBD	nIBD2_17	M2072	17	MSM79H87	WGS
SRR5936019	nonIBD	nIBD2_4	M2072	4	MSM79HCI	WGS
SRR5936198	nonIBD	nIBD2_5	M2072	5	MSM79HCK	WGS
SRR5936056	nonIBD	nIBD2_7	M2072	7	MSM79HCP	WGS
SRR5936137	nonIBD	nIBD2_9	M2072	9	MSM79HCR	WGS
SRR5947022	nonIBD	nIBD2_35	M2072	35	MSM9VZHJ	WGS
SRR5946670	nonIBD	nIBD2_39	M2072	39	MSM9VZHN	WGS
SRR5946952	nonIBD	nIBD2_45	M2072	45	MSM9VZHT	WGS
SRR5935849	nonIBD	nIBD2_24	M2072	24	MSM9VZOG	WGS
SRR5946866	nonIBD	nIBD2_27	M2072	27	MSM9VZOK	WGS
SRR5946808	nonIBD	nIBD2_33	M2072	33	MSM9VZOQ	WGS
SRR5935836	nonIBD	nIBD1_30	P6018	30	PSM7J15O	WGS
SRR5946970	nonIBD	nIBD1_32	P6018	32	PSM7J15Q	WGS
SRR5947077	nonIBD	nIBD1_34	P6018	34	PSM7J15S	WGS
SRR5946735	nonIBD	nIBD1_36	P6018	36	PSM7J15U	WGS
SRR5935818	nonIBD	nIBD1_14	P6018	14	PSM7J17V	WGS
SRR5935747	nonIBD	nIBD1_16	P6018	16	PSM7J17X	WGS
SRR5935951	nonIBD	nIBD1_18	P6018	18	PSM7J17Z	WGS
SRR5935840	nonIBD	nIBD1_20	P6018	20	PSM7J182	WGS
SRR5936169	nonIBD	nIBD1_22	P6018	22	PSM7J184	WGS
SRR5936103	nonIBD	nIBD1_24	P6018	24	PSM7J186	WGS
SRR5935868	nonIBD	nIBD1_6	P6018	6	PSM7J1A2	WGS
SRR5935801	nonIBD	nIBD1_12	P6018	12	PSM7J1A8	WGS
SRR5946806	nonIBD	nIBD1_40	P6018	40	PSMA265F	WGS
SRR5946896	nonIBD	nIBD1_46	P6018	46	PSMA265H	WGS
SRR5946610	nonIBD	nIBD1_44	P6018	44	PSMA265J	WGS
SRR5946676	nonIBD	nIBD1_42	P6018	42	PSMA265L	WGS
SRR5949464	CD	CD1_10	H4006	10	HSM5MD48	RNA-Seq
SRR5949280	CD	CD1_12	H4006	12	HSM5MD7K	RNA-Seq
SRR5949400	CD	CD1_16	H4006	16	HSM5MD7O	RNA-Seq
SRR5949604	CD	CD1_18	H4006	18	HSM5MD7Q	RNA-Seq
SRR5949277	CD	CD1_20	H4006	20	HSM5MD7S	RNA-Seq
SRR5949303	CD	CD1_22	H4006	22	HSM5MD7U	RNA-Seq
SRR5949298	CD	CD2_4	H4020	4	HSM67VCZ	RNA-Seq
SRR5949392	CD	CD2_6	H4020	6	HSM67VD2	RNA-Seq
SRR5949165	CD	CD2_8	H4020	8	HSM67VD4	RNA-Seq
SRR5949234	CD	CD2_10	H4020	10	HSM67VD6	RNA-Seq
SRR5949479	CD	CD1_24	H4006	24	HSM67VEC	RNA-Seq
SRR5949474	CD	CD1_26	H4006	26	HSM67VEE	RNA-Seq
SRR5949116	CD	CD1_32	H4006	32	HSM67VEI	RNA-Seq
SRR5949197	CD	CD1_33	H4006	33	HSM67VEK	RNA-Seq
SRR5949537	CD	CD1_34	H4006	34	HSM67VEM	RNA-Seq
SRR5949416	CD	CD2_13	H4020	13	HSM67VHB	RNA-Seq
SRR5949192	CD	CD2_14	H4020	14	HSM67VHD	RNA-Seq
SRR5949541	CD	CD2_16	H4020	16	HSM67VHF	RNA-Seq
SRR5949258	CD	CD2_20	H4020	20	HSM67VHJ	RNA-Seq
SRR5949588	UC	UC1_2	H4019	2	HSM6XRR5	RNA-Seq
SRR5949312	UC	UC1_4	H4019	4	HSM6XRR7	RNA-Seq
SRR5949475	UC	UC1_9	H4019	9	HSM6XRRB	RNA-Seq
SRR5949543	UC	UC1_18	H4019	18	HSM6XRV4	RNA-Seq
SRR5949139	UC	UC1_22	H4019	22	HSM6XRV8	RNA-Seq
SRR5949497	CD	CD1_36	H4006	36	HSM7CYX2	RNA-Seq
SRR5949355	CD	CD1_38	H4006	38	HSM7CYX4	RNA-Seq
SRR5949147	CD	CD1_40	H4006	40	HSM7CYX6	RNA-Seq
SRR5949578	CD	CD1_42	H4006	42	HSM7CYX8	RNA-Seq
SRR5949442	CD	CD1_46	H4006	46	HSM7CYXC	RNA-Seq
SRR5949256	UC	UC2_2	H4035	2	HSM7J4HM	RNA-Seq
SRR5949516	UC	UC2_4	H4035	4	HSM7J4HO	RNA-Seq
SRR5949573	UC	UC2_6	H4035	6	HSM7J4HQ	RNA-Seq
SRR5949221	UC	UC2_8	H4035	8	HSM7J4HS	RNA-Seq
SRR5949125	UC	UC2_10	H4035	10	HSM7J4HU	RNA-Seq
SRR5949272	CD	CD2_37	H4020	37	HSM7J4IO	RNA-Seq
SRR5949398	CD	CD2_38	H4020	38	HSM7J4IP	RNA-Seq
SRR5949207	CD	CD2_40	H4020	40	HSM7J4IQ	RNA-Seq
SRR5949505	CD	CD2_42	H4020	42	HSM7J4IR	RNA-Seq
SRR5949564	CD	CD2_44	H4020	44	HSM7J4IS	RNA-Seq
SRR5949356	UC	UC2_12	H4035	12	HSM7J4JZ	RNA-Seq
SRR5949561	UC	UC2_15	H4035	15	HSM7J4K2	RNA-Seq
SRR5949555	UC	UC2_16	H4035	16	HSM7J4K4	RNA-Seq
SRR5949461	UC	UC2_18	H4035	18	HSM7J4K6	RNA-Seq
SRR5950338	UC	UC2_20	H4035	20	HSM7J4K8	RNA-Seq
SRR5949317	UC	UC1_40	H4019	40	HSM7J4M8	RNA-Seq
SRR5949501	UC	UC1_43	H4019	43	HSM7J4MA	RNA-Seq
SRR5949556	UC	UC1_45	H4019	45	HSM7J4MC	RNA-Seq
SRR5949587	UC	UC1_46	H4019	46	HSM7J4ME	RNA-Seq
SRR5949247	UC	UC1_31	H4019	31	HSM7J4PI	RNA-Seq
SRR5949522	UC	UC1_33	H4019	33	HSM7J4PK	RNA-Seq
SRR5949529	UC	UC1_36	H4019	36	HSM7J4PM	RNA-Seq
SRR5949453	CD	CD2_24	H4020	24	HSM7J4PO	RNA-Seq
SRR5949292	CD	CD2_26	H4020	26	HSM7J4PQ	RNA-Seq
SRR5949441	CD	CD2_28	H4020	28	HSM7J4PS	RNA-Seq
SRR5949520	CD	CD2_32	H4020	32	HSM7J4PW	RNA-Seq
SRR5949532	CD	CD2_35	H4020	35	HSM7J4PY	RNA-Seq
SRR5950408	UC	UC2_37	H4035	37	HSMA33MA	RNA-Seq
SRR5950465	UC	UC2_40	H4035	40	HSMA33ME	RNA-Seq
SRR5950440	UC	UC2_42	H4035	42	HSMA33MG	RNA-Seq
SRR5950284	UC	UC2_46	H4035	46	HSMA33MK	RNA-Seq
SRR5950414	UC	UC2_30	H4035	30	HSMA33OV	RNA-Seq
SRR5950328	UC	UC2_34	H4035	34	HSMA33OZ	RNA-Seq
SRR5949273	nonIBD	nIBD2_11	M2072	11	MSM79H81	RNA-Seq
SRR5949436	nonIBD	nIBD2_13	M2072	13	MSM79H83	RNA-Seq
SRR5949426	nonIBD	nIBD2_17	M2072	17	MSM79H87	RNA-Seq
SRR5949252	nonIBD	nIBD2_4	M2072	4	MSM79HCI	RNA-Seq
SRR5949343	nonIBD	nIBD2_5	M2072	5	MSM79HCK	RNA-Seq
SRR5949217	nonIBD	nIBD2_7	M2072	7	MSM79HCP	RNA-Seq
SRR5949527	nonIBD	nIBD2_9	M2072	9	MSM79HCR	RNA-Seq
SRR5950362	nonIBD	nIBD2_35	M2072	35	MSM9VZHJ	RNA-Seq
SRR5950407	nonIBD	nIBD2_39	M2072	39	MSM9VZHN	RNA-Seq
SRR5950445	nonIBD	nIBD2_45	M2072	45	MSM9VZHT	RNA-Seq
SRR5950398	nonIBD	nIBD2_24	M2072	24	MSM9VZOG	RNA-Seq
SRR5950453	nonIBD	nIBD2_27	M2072	27	MSM9VZOK	RNA-Seq
SRR5950346	nonIBD	nIBD2_33	M2072	33	MSM9VZOQ	RNA-Seq
SRR5950371	nonIBD	nIBD1_30	P6018	30	PSM7J15O	RNA-Seq
SRR5950424	nonIBD	nIBD1_32	P6018	32	PSM7J15Q	RNA-Seq
SRR5950248	nonIBD	nIBD1_34	P6018	34	PSM7J15S	RNA-Seq
SRR5950273	nonIBD	nIBD1_36	P6018	36	PSM7J15U	RNA-Seq
SRR5949569	nonIBD	nIBD1_14	P6018	14	PSM7J17V	RNA-Seq
SRR5949228	nonIBD	nIBD1_16	P6018	16	PSM7J17X	RNA-Seq
SRR5949121	nonIBD	nIBD1_18	P6018	18	PSM7J17Z	RNA-Seq
SRR5949357	nonIBD	nIBD1_20	P6018	20	PSM7J182	RNA-Seq
SRR5949506	nonIBD	nIBD1_22	P6018	22	PSM7J184	RNA-Seq
SRR5949337	nonIBD	nIBD1_24	P6018	24	PSM7J186	RNA-Seq
SRR5949289	nonIBD	nIBD1_6	P6018	6	PSM7J1A2	RNA-Seq
SRR5949358	nonIBD	nIBD1_12	P6018	12	PSM7J1A8	RNA-Seq
SRR5950381	nonIBD	nIBD1_40	P6018	40	PSMA265F	RNA-Seq
SRR5950385	nonIBD	nIBD1_46	P6018	46	PSMA265H	RNA-Seq
SRR5950412	nonIBD	nIBD1_44	P6018	44	PSMA265J	RNA-Seq
SRR5950330	nonIBD	nIBD1_42	P6018	42	PSMA265L	RNA-Seq
